# Supplementary material for: Paediatric Emergency Nurses’ Perception of Medication Errors: A Qualitative Study
Source: Nurs Rep. 2024 Oct 17;14(4):3069–83. doi: 10.3390/nursrep14040223 (PMC11503309; doi:10.3390/nursrep14040223)
Supplement: Supplementary file 1 [file nursrep-14-00223-s001.zip]

Archive with 1 entries (1 files):
- nursrep-3203119-supplementary.pdf
